# Supplementary material for: Pseudempleurosoma haywardi sp. nov. (Monogenea: Ancyrocephalidae (sensu lato) Bychowsky & Nagibina, 1968): An endoparasite of croakers (Teleostei: Sciaenidae) from Indonesia
Source: PLoS One. 2017 Sep 7;12(9):e0184376. doi: 10.1371/journal.pone.0184376 (PMC5589237; doi:10.1371/journal.pone.0184376)
Supplement: S1 Table — All measurements in μm, https://figshare.com/s/75cc37ed9297dc11d983. (XLSX) [file pone.0184376.s001.xlsx]

## Sheet: Tabelle1
Character measured	Mounted in glycerin												MEAN	MINIMUM	MAXIMUM
	SPECIMEN 1	SPECIMEN 2	SPECIMEN 3	SPECIMEN 4	SPECIMEN 5	SPECIMEN 6	SPECIMEN 7	SPECIMEN 8	SPECIMEN 9	SPECIMEN 10	SPECIMEN 11	SPECIMEN 12
Body	1101 x 309	962 x 276	588 x 181	927 x 324	967 x 326	761 x 196	864 x 305	1186 x 361	1018 x 350	1295 x 265	929 x 284	1048 x 285
lenght	1101	962	588	927	967	761	864	1186	1018	1295	929	1048	970.5	588	1295
width	309	276	181	324	326	196	305	361	350	265	284	285	288.5	181	361
Pharynx	53 x 53	47 x 47	41 x 41	54 x 52	57 x 49	40 x 40	48 x 46	67 x 63	61 x 59	60 x 45	40 x 42	54 x 41
lenght	53	47	41	54	57	40	48	67	61	60	40	54	51.8333	40	67
width	53	47	41	52	49	40	46	63	59	45	42	41	48.1667	40	63
Ovary	87 (65)	70 (47)	44 (32)	77 (55)	85 (63)	59 (45)	74 (55)	101 (74)	98 (66)	101 (66)	68 (53)	63 (39)
lenght	87	70	44	77	85	59	74	101	98	101	68	63	77.25	44	101
(width)	65	47	32	55	63	45	55	74	66	66	53	39	55	32	74
Testis	89 x 47	89 x 44	39 x 26	74 x 41	77 x 40	55 x 33	69 x 42	94 x 50	93 x 57	95 x 28	80 x 42	56 x 38
lenght	89	89	39	74	77	55	69	94	93	95	80	56	75.8333	39	95
width	47	44	26	41	40	33	42	50	57	28	42	38	40.6667	26	57
Dorsal anchor	61 (45)	-	-	- (>60 (>50))	44 (60)	-	44 (59)	38 (60)	46 (61)	44 (61)	-	48 (60)
outer arch	61				60		59	60	61	61		60	60.2857	59	61
(inner arch)	45				44		44	38	46	44		48	44.1429	38	48
Dorsal bar	- x 16	20 x 16	12 x 13	21 x 16	19 x 13	20 x 17	19 x 13	19 x 12	19 x 14	20 x 16	19 x 16	- x 15
lenght	-	20	12	21	19	20	19	19	19	20	19	-	18.8	12	21
width	16	16	13	16	13	17	13	12	14	16	16	15	14.75	12	17
Ventral anchor	16	14	14	16	15	14	16	15	14	-	15	16	15	14	16
Attached ventral bar	9	18	14	10	9	9	9	11	8	-	9	11	10.6364	8	18
Detached ventral bar	20	20	20	18	20	19	19	21	20	-	17	-	19.4	17	21
Copulatory organ	37	45	29	45	34	38	-	50	-	47	46	51	42.2	29	51
Accessory piece	19	20	14	19	21	18	-	19	20	22	20	23	19.5455	14	23
Hooks (14 pcs)	14	13	15	15	15	15	14	16	16	15	14	14	14.6667	13	16
Muscular atrium	35 x 31	31 x 25	21 x 20	28 x 24	27 x 25	24	24 x 21	35 x 30	39 x 27	33 x 24	27 x 23	27 x 25
lenght	35	31	21	28	27	24	24	35	39	33	27	27	29.25	21	39
width	31	25	20	24	25	24	21	30	27	24	23	25	24.9167	20	31
Egg	72 x 59	-	-	-	71 x 49	61 x 39	56 x 48	71 x 53	-	70 x 51	-	-
lenght	72				71	61	56	71		70			66.8333	56	72
width	59				49	39	48	53		51			49.8333	39	59
Filament	-	-	-	-	-	-	-	-	-	-	-	-
Host	Nibea soldao	Nibea soldao	Nibea soldao	Nibea soldao	Nibea soldao	Nibea soldao	Nibea soldao	Nibea soldao	Nibea soldao	Nibea soldao	Nibea soldao	Nibea soldao
Geographical area	Indonesia	Indonesia	Indonesia	Indonesia	Indonesia	Indonesia	Indonesia	Indonesia	Indonesia	Indonesia	Indonesia	Indonesia
Opisthaptor (lenght x width)	69 x nn	78 x 125	59 x 106	63 x 101	66 x 119	61 x 105	67 x 108		84 x 142		59 x 118	53 x nn	65.9	53	84
													115.5	101	142
S1 Table 1. Comparative linear measures for Pseudempleurosoma haywardi sp. nov. from the type host Nibea soldado (Sciaenidae). All measurements in µm.
