# Supplementary material for: Pseudempleurosoma haywardi sp. nov. (Monogenea: Ancyrocephalidae (sensu lato) Bychowsky & Nagibina, 1968): An endoparasite of croakers (Teleostei: Sciaenidae) from Indonesia
Source: PLoS One. 2017 Sep 7;12(9):e0184376. doi: 10.1371/journal.pone.0184376 (PMC5589237; doi:10.1371/journal.pone.0184376)
Supplement: S2 Table — All measurements in μm, https://figshare.com/s/75cc37ed9297dc11d983. (XLSX) [file pone.0184376.s002.xlsx]

## Sheet: Tabelle1
Character measured	Mounted in glycerin								Mounted/digested in Malmbergs's staining solution			MEAN	MINIMUM	MAXIMUM
	SPECIMEN 1	SPECIMEN 2	SPECIMEN 3	SPECIMEN 4	SPECIMEN 5	SPECIMEN 6	SPECIMEN 7	SPECIMEN 8	SPECIMEN 9	SPECIMEN 10	SPECIMEN 11
Body	699 x 173	759 x 235	582 x 161	937 x 271	871 x 186	632 x -	776 x 305	674 x 286	879 x 224	-	-
lenght	699	759	582	937	871	632	776	674	879			756.556	582	937
width	173	235	161	271	186		305	286	224			230.125	161	305
Pharynx	-	46 x 45	44 x 43	52 x 51	58 x 52	-	56 x 55	64 x 48	51 x 42	49 x 42	-
lenght		46	44	52	58		56	64	51	49		52.5	44	64
width		45	43	51	52		55	48	42	42		47.25	42	55
Ovary	42 (40)	54 (28)	40 (32)	63 (41)	45 (30)	-	62 x 62	48 (43)	64 (33)	-	-
lenght	42	54	40	63	45		62	48	64			52.25	40	64
(width)	40	28	32	41	30		62	43	33			38.625	28	62
Testis	49 x 32	68 x 37	45 x 29	-	47 x 29	-	67 x 47	54 x 33	65 x 31	-	-
lenght	49	68	45		47		67	54	65			56.4286	45	68
width	32	37	29		29		47	33	31			34	29	47
Dorsal anchor	61 (44)	-	59 (48)	64 (46)	60 (44)	58 (44)	60 (42)	-	60 (34)	-	62 (47)
outer arch	61		59	64	60	58	60		60		62	60.5	58	64
(inner arch)	44		48	46	44	44	42		34		47	43.625	34	48
Dorsal bar	- x 17	-	20 x 16	-	- x 17	- x 17	19 x 12	-	20 x 13	-	20 x 15
lenght			20				19		20		20	19.75	19	20
width	17		16		17	17	12		13		15	15.2857	12	17
Ventral anchor	16	-	18	16	16	16	14	-	16	-	16	16	14	18
Attached ventral bar	13	-	16	13	12	14	10	-	12	-	13	12.875	10	16
Detached ventral bar	13	-	15	-	18	15	18	-	19	-	20	16.8571	13	20
Copulatory organ	-	33	41	44	47	-	49	48	52	-	-	44.8571	33	52
Accessory piece	-	18	17	16	15	-	19	18	17	-	-	17.1429	15	19
Hooks (14 pcs)	14	-	16	14	16	14	13	-	15	-	15	14.625	13	16
Muscular atrium	16x12		20 x 18	24 x 23	20 x 20	-	26 x 24	22 x 17	-	-	-
lenght	16		20	24	20		26	22				22.4	20	26
width	12		18	23	20		24	17				20.4	17	24
Egg	-	-	49 x 33	63 x 51	76 x 51	-	-	68 x 49	74 x 59	69 x 52	78 x 56
lenght			49	63	76			68	74	69	78	68.1429	49	78
width			33	51	51			49	59	52	56	50.1429	33	59
Filament	-	-	-	-	-	-	-	-	-	-	-
Host	Otolithes ruber	Otolithes ruber	Otolithes ruber	Otolithes ruber	Otolithes ruber	Otolithes ruber	Otolithes ruber	Otolithes ruber	Otolithes ruber	Otolithes ruber	Otolithes ruber
Geographical area	Indonesia	Indonesia	Indonesia	Indonesia	Indonesia	Indonesia	Indonesia	Indonesia	Indonesia	Indonesia	Indonesia
Opisthaptor (lenght x width)	69 x nn	-	58 x 87	80 x nn	69 x nn	63 x nn	58 x 122	-	88 x 129	-	82 x 137	70.875	58	88
												118.75	87	137
S2 Table 2. Comparative linear measures for Pseudempleurosoma haywardi sp. nov. from the additional host Otolithes ruber. All measurements in µm.
