# Supplementary material for: Pseudempleurosoma haywardi sp. nov. (Monogenea: Ancyrocephalidae (sensu lato) Bychowsky & Nagibina, 1968): An endoparasite of croakers (Teleostei: Sciaenidae) from Indonesia
Source: PLoS One. 2017 Sep 7;12(9):e0184376. doi: 10.1371/journal.pone.0184376 (PMC5589237; doi:10.1371/journal.pone.0184376)
Supplement: S1 Calculation — https://figshare.com/s/75cc37ed9297dc11d983. (XLS) [file pone.0184376.s006.xls]

## Sheet: Info
Model	#Param	BIC	AICc	lnL	Invariant	Gamma	R	Freq A	Freq T	Freq C	Freq G	A=>T	A=>C	A=>G	T=>A	T=>C	T=>G	C=>A	C=>T	C=>G	G=>A	G=>T	G=>C
GTR+G+I	55	13045	12630.5	-6260.01	0.330121	0.958209	2.12444	0.232675	0.2626	0.201246	0.303479	0.06	0.02	0.17	0.06	0.17	0.06	0.02	0.22	0.02	0.13	0.06	0.01
TN93+G+I	52	13070.2	12678.3	-6286.96	0.33939	1.00086	2.13948	0.232675	0.2626	0.201246	0.303479	0.04	0.03	0.17	0.04	0.17	0.05	0.04	0.22	0.05	0.13	0.04	0.03
HKY+G+I	51	13073	12688.6	-6293.13	0.353504	1.06711	2.20117	0.232675	0.2626	0.201246	0.303479	0.04	0.03	0.21	0.04	0.14	0.05	0.04	0.18	0.05	0.16	0.04	0.03
HKY+G	50	13082.5	12705.6	-6302.61	n/a	0.3525	2.23075	0.232675	0.2626	0.201246	0.303479	0.04	0.03	0.21	0.04	0.14	0.05	0.04	0.18	0.05	0.16	0.04	0.03
GTR+G	54	13088.2	12681.2	-6286.39	n/a	0.369165	1.75846	0.232675	0.2626	0.201246	0.303479	0.06	0.03	0.18	0.05	0.14	0.06	0.03	0.18	0.04	0.14	0.05	0.03
TN93+G	51	13095.4	12711	-6304.29	n/a	0.367741	1.7986	0.232675	0.2626	0.201246	0.303479	0.05	0.04	0.13	0.04	0.19	0.05	0.04	0.24	0.05	0.1	0.05	0.04
K2+G+I	48	13113.8	12752	-6327.82	0.350566	1.10597	2.01394	0.25	0.25	0.25	0.25	0.04	0.04	0.17	0.04	0.17	0.04	0.04	0.17	0.04	0.17	0.04	0.04
K2+G	47	13122.6	12768.3	-6336.99	n/a	0.366347	2.0432	0.25	0.25	0.25	0.25	0.04	0.04	0.17	0.04	0.17	0.04	0.04	0.17	0.04	0.17	0.04	0.04
T92+G+I	49	13126.3	12757	-6329.32	0.35006	1.1023	2.01469	0.247637	0.247637	0.252363	0.252363	0.04	0.04	0.17	0.04	0.17	0.04	0.04	0.17	0.04	0.17	0.04	0.04
T92+G	48	13134.8	12773	-6338.35	n/a	0.366049	2.04424	0.247637	0.247637	0.252363	0.252363	0.04	0.04	0.17	0.04	0.17	0.04	0.04	0.17	0.04	0.17	0.04	0.04
GTR+I	54	13284.3	12877.3	-6384.45	0.430909	n/a	1.84667	0.232675	0.2626	0.201246	0.303479	0.06	0.02	0.17	0.06	0.15	0.07	0.02	0.2	0.03	0.13	0.06	0.02
HKY+I	50	13322.5	12945.6	-6422.63	0.431628	n/a	1.46082	0.232675	0.2626	0.201246	0.303479	0.05	0.04	0.18	0.05	0.12	0.06	0.05	0.16	0.06	0.14	0.05	0.04
K2+I	47	13331.2	12976.9	-6441.31	0.431607	n/a	1.73737	0.25	0.25	0.25	0.25	0.05	0.05	0.16	0.05	0.16	0.05	0.05	0.16	0.05	0.16	0.05	0.05
TN93+I	51	13334.1	12949.7	-6423.64	0.429717	n/a	1.38651	0.232675	0.2626	0.201246	0.303479	0.05	0.04	0.13	0.05	0.15	0.06	0.05	0.2	0.06	0.1	0.05	0.04
T92+I	48	13344.3	12982.5	-6443.07	0.431592	n/a	1.73659	0.247637	0.247637	0.252363	0.252363	0.05	0.05	0.16	0.05	0.16	0.05	0.05	0.16	0.05	0.16	0.05	0.05
JC+G+I	47	13554.7	13200.4	-6553.05	0.36761	1.42272	0.5	0.25	0.25	0.25	0.25	0.08	0.08	0.08	0.08	0.08	0.08	0.08	0.08	0.08	0.08	0.08	0.08
JC+G	46	13567.1	13220.4	-6564.05	n/a	0.397365	0.5	0.25	0.25	0.25	0.25	0.08	0.08	0.08	0.08	0.08	0.08	0.08	0.08	0.08	0.08	0.08	0.08
JC+I	46	13735.2	13388.5	-6648.09	0.43111	n/a	0.5	0.25	0.25	0.25	0.25	0.08	0.08	0.08	0.08	0.08	0.08	0.08	0.08	0.08	0.08	0.08	0.08
GTR	53	14243.5	13844.1	-6868.84	n/a	n/a	1.57319	0.232675	0.2626	0.201246	0.303479	0.07	0.02	0.14	0.06	0.17	0.09	0.02	0.22	0.03	0.11	0.07	0.02
TN93	50	14299.7	13922.8	-6911.23	n/a	n/a	1.57551	0.232675	0.2626	0.201246	0.303479	0.05	0.04	0.14	0.04	0.16	0.06	0.04	0.21	0.06	0.11	0.05	0.04
K2	46	14333.9	13987.1	-6947.41	n/a	n/a	1.56397	0.25	0.25	0.25	0.25	0.05	0.05	0.15	0.05	0.15	0.05	0.05	0.15	0.05	0.15	0.05	0.05
T92	47	14346.1	13991.9	-6948.77	n/a	n/a	1.56412	0.247637	0.247637	0.252363	0.252363	0.05	0.05	0.15	0.05	0.15	0.05	0.05	0.15	0.05	0.15	0.05	0.05
HKY	49	14352.9	13983.5	-6942.59	n/a	n/a	1.57328	0.232675	0.2626	0.201246	0.303479	0.05	0.04	0.19	0.05	0.12	0.06	0.05	0.16	0.06	0.14	0.05	0.04
JC	45	14708.5	14369.3	-7139.51	n/a	n/a	0.5	0.25	0.25	0.25	0.25	0.08	0.08	0.08	0.08	0.08	0.08	0.08	0.08	0.08	0.08	0.08	0.08

## Sheet: Caption
Table. Maximum Likelihood fits of 24 different nucleotide substitution models
NOTE.-- Models with the lowest BIC scores (Bayesian Information Criterion) are considered to describe the substitution pattern the best. For each model, AICc value (Akaike Information Criterion, corrected), Maximum Likelihood value (lnL), and the number of parameters (including branch lengths) are also presented [1]. Non-uniformity of evolutionary rates among sites may be modeled by using a discr…
Abbreviations: GTR: General Time Reversible; HKY: Hasegawa-Kishino-Yano; TN93: Tamura-Nei; T92: Tamura 3-parameter; K2: Kimura 2-parameter; JC: Jukes-Cantor.
1. Nei M. and Kumar S. (2000). Molecular Evolution and Phylogenetics. Oxford University Press, New York.
2. Kumar S., Stecher G., and Tamura K. (2016). MEGA7: Molecular Evolutionary Genetics Analysis version 7.0 for bigger datasets.Molecular Biology and Evolution 33:1870-1874.
Disclaimer: Although utmost care has been taken to ensure the correctness of the caption, the caption text is provided "as is" without any warranty of any kind. Authors advise the user to carefully check the caption prior to its use for any purpose and report any errors or problems to the authors immediately (www.megasoftware.net). In no event shall the authors and their employers be liable for a…

## Sheet: GTR+G+I
From\To	A	T	C	G
A	-	0.0644642	0.0157723	0.172105
T	0.057118	-	0.167926	0.0646993
C	0.0182355	0.219122	-	0.0196151
G	0.131951	0.0559842	0.0130074	-

## Sheet: TN93+G+I
From\To	A	T	C	G
A	-	0.0412102	0.0315817	0.16965
T	0.0365139	-	0.167653	0.0476254
C	0.0365139	0.218766	-	0.0476254
G	0.130069	0.0412102	0.0315817	-

## Sheet: HKY+G+I
From\To	A	T	C	G
A	-	0.0408146	0.0312786	0.209143
T	0.0361634	-	0.138689	0.0471682
C	0.0361634	0.180971	-	0.0471682
G	0.160348	0.0408146	0.0312786	-

## Sheet: HKY+G
From\To	A	T	C	G
A	-	0.04044	0.0309915	0.210009
T	0.0358315	-	0.139263	0.0467353
C	0.0358315	0.18172	-	0.0467353
G	0.161012	0.04044	0.0309915	-

## Sheet: GTR+G
From\To	A	T	C	G
A	-	0.0613711	0.0282891	0.183221
T	0.0543773	-	0.138332	0.0588507
C	0.0327071	0.180505	-	0.0426601
G	0.140474	0.0509234	0.0282891	-

## Sheet: TN93+G
From\To	A	T	C	G
A	-	0.0458516	0.0351387	0.125996
T	0.0406264	-	0.185777	0.0529893
C	0.0406264	0.242415	-	0.0529893
G	0.0966	0.0458516	0.0351387	-

## Sheet: K2+G+I
From\To	A	T	C	G
A	-	0.041474	0.041474	0.167052
T	0.041474	-	0.167052	0.041474
C	0.041474	0.167052	-	0.041474
G	0.167052	0.041474	0.041474	-

## Sheet: K2+G
From\To	A	T	C	G
A	-	0.0410751	0.0410751	0.16785
T	0.0410751	-	0.16785	0.0410751
C	0.0410751	0.16785	-	0.0410751
G	0.16785	0.0410751	0.0410751	-

[truncated: 16 more sheets: T92+G+I, T92+G, GTR+I, HKY+I, K2+I, TN93+I, T92+I, JC+G+I, JC+G, JC+I, GTR, TN93, K2, T92, HKY, JC]
